# Supplementary material for: Variation and asymmetry in host-symbiont dependence in a microbial symbiosis
Source: BMC Evol Biol. 2018 Jul 9;18:108. doi: 10.1186/s12862-018-1227-9 (PMC6038246; doi:10.1186/s12862-018-1227-9)
Supplement: Supplementary file 2 — The raw data that was presented and analysed in the manuscript. (XLSX 42 kb) [file 12862_2018_1227_MOESM2_ESM.xlsx]

## Sheet: Host_growth
index	mic	strain	intercept	slope	se	symbionts	light.t	light.n
1	HA1gA1	HA1	4.1364	-0.0191899	0.0548622	g	A	0
2	HA1gB1	HA1	3.66697	0.0896078	0.0338165	g	B	1.5
3	HA1gC1	HA1	4.18334	-0.0269849	0.0408053	g	C	3
4	HA1gD1	HA1	3.40766	0.151548	0.053058	g	D	6
5	HA1gE1	HA1	2.19757	0.383459	0.0763828	g	E	12
6	HA1gF1	HA1	2.99318	0.334067	0.0359662	g	F	25
7	HA1gG1	HA1	2.28553	0.465098	0.0491222	g	G	50
8	HA1wA1	HA1	3.79415	0.0303495	0.0547289	w	A	0
9	HA1wB1	HA1	4.09706	0.00869733	0.0314712	w	B	1.5
10	HA1wC1	HA1	3.67512	0.0585078	0.0338343	w	C	3
11	HA1wD1	HA1	3.95611	0.0229976	0.0315362	w	D	6
12	HA1wE1	HA1	4.49317	-0.0715159	0.0354732	w	E	12
13	HA1wF1	HA1	3.99958	0.00298641	0.0510219	w	F	25
14	HA1wG1	HA1	3.78899	0.0505606	0.085015	w	G	50
15	HA1gA2	HA1	3.59529	0.046674	0.0611571	g	A	0
16	HA1gB2	HA1	4.62643	-0.111797	0.0704839	g	B	1.5
17	HA1gC2	HA1	3.81891	0.044135	0.0643094	g	C	3
18	HA1gD2	HA1	3.0898	0.157025	0.0457852	g	D	6
19	HA1gE2	HA1	3.05926	0.208704	0.0538192	g	E	12
20	HA1gF2	HA1	2.27076	0.378738	0.039371	g	F	25
21	HA1gG2	HA1	2.67605	0.32326	0.0470208	g	G	50
22	HA1wA2	HA1	3.85605	0.03282	0.063746	w	A	0
23	HA1wB2	HA1	3.63876	0.0410324	0.0531483	w	B	1.5
24	HA1wC2	HA1	3.57638	0.0604316	0.0809545	w	C	3
25	HA1wD2	HA1	3.86738	0.0286662	0.0641866	w	D	6
26	HA1wE2	HA1	3.349	0.100656	0.0621182	w	E	12
27	HA1wF2	HA1	3.65741	0.0453058	0.0406666	w	F	25
28	HA1wG2	HA1	3.68073	0.0357617	0.0364962	w	G	50
29	HA1gA3	HA1	4.30873	0.110667	0.0399352	g	A	0
30	HA1gB3	HA1	4.69826	0.100994	0.0502633	g	B	1.5
31	HA1gC3	HA1	4.29509	0.076464	0.0275827	g	C	3
32	HA1gD3	HA1	4.3102	0.058939	0.0523064	g	D	6
33	HA1gE3	HA1	4.44152	0.194392	0.0394313	g	E	12
34	HA1gF3	HA1	4.26742	0.255754	0.047777	g	F	25
35	HA1gG3	HA1	4.15986	0.317903	0.0414141	g	G	50
36	HA1wA3	HA1	4.03255	-0.0213031	0.069472	w	A	0
37	HA1wB3	HA1	3.66738	-0.0677851	0.0490865	w	B	1.5
38	HA1wC3	HA1	4.13159	0.016247	0.0494765	w	C	3
39	HA1wD3	HA1	4.20566	-0.0643129	0.0337953	w	D	6
40	HA1wE3	HA1	3.91607	0.0541732	0.0668203	w	E	12
41	HA1wF3	HA1	4.07287	-0.013882	0.0336241	w	F	25
42	HA1wG3	HA1	4.02112	-0.0483769	0.0500778	w	G	50
43	s186gA1	s186	4.41168	-0.039468	0.0351548	g	A	0
44	s186gB1	s186	4.32069	-0.00850971	0.0383076	g	B	1.5
45	s186gC1	s186	3.48182	0.126942	0.0654738	g	C	3
46	s186gD1	s186	3.61965	0.119139	0.0377683	g	D	6
47	s186gE1	s186	2.68484	0.31171	0.0645137	g	E	12
48	s186gF1	s186	1.72989	0.526878	0.0681601	g	F	25
49	s186gG1	s186	1.887	0.526442	0.0223353	g	G	50
50	s186wA1	s186	3.81819	0.0562865	0.0531675	w	A	0
51	s186wB1	s186	4.06876	0.05292	0.0422417	w	B	1.5
52	s186wC1	s186	4.04028	0.0469446	0.0450218	w	C	3
53	s186wD1	s186	3.46202	0.116705	0.0265293	w	D	6
54	s186wE1	s186	4.02288	0.0599429	0.0604074	w	E	12
55	s186wF1	s186	3.72691	0.10999	0.0167947	w	F	25
56	s186wG1	s186	3.72904	0.0886819	0.0698484	w	G	50
57	s186gA2	s186	3.47563	0.0688383	0.031409	g	A	0
58	s186gB2	s186	3.48817	0.0774943	0.0782816	g	B	1.5
59	s186gC2	s186	4.87102	-0.131397	0.0558042	g	C	3
60	s186gD2	s186	3.35238	0.130195	0.0299575	g	D	6
61	s186gE2	s186	3.01743	0.226016	0.0759517	g	E	12
62	s186gF2	s186	2.95326	0.254193	0.102052	g	F	25
63	s186gG2	s186	3.01529	0.27578	0.131748	g	G	50
64	s186wA2	s186	3.54384	0.136619	0.0571906	w	A	0
65	s186wB2	s186	3.97776	0.00877139	0.0786087	w	B	1.5
66	s186wC2	s186	4.09804	-0.00120478	0.0838783	w	C	3
67	s186wD2	s186	3.70489	0.0573527	0.055675	w	D	6
68	s186wE2	s186	4.11065	0.00202542	0.0424564	w	E	12
69	s186wF2	s186	3.86507	0.0512904	0.0592689	w	F	25
70	s186wG2	s186	3.47925	0.104135	0.0565148	w	G	50
71	s186gA3	s186	4.32041	0.0672089	0.0505485	g	A	0
72	s186gB3	s186	4.34601	0.0170845	0.0301329	g	B	1.5
73	s186gC3	s186	4.31345	0.142305	0.0176868	g	C	3
74	s186gD3	s186	4.34354	0.0841272	0.0281778	g	D	6
75	s186gE3	s186	4.41648	0.116151	0.046341	g	E	12
76	s186gF3	s186	4.3392	0.340615	0.055248	g	F	25
77	s186gG3	s186	4.50684	0.342345	0.0715009	g	G	50
78	s186wA3	s186	4.09662	0.103946	0.0304451	w	A	0
79	s186wB3	s186	4.13409	0.0763894	0.040922	w	B	1.5
80	s186wC3	s186	4.15723	-0.0154126	0.0549397	w	C	3
81	s186wD3	s186	4.15247	0.0479207	0.0715419	w	D	6
82	s186wE3	s186	4.08576	0.067618	0.068945	w	E	12
83	s186wF3	s186	4.10339	0.0147618	0.0488236	w	F	25
84	s186wG3	s186	4.24161	-0.0724222	0.0393664	w	G	50
85	CT39gA1	CT39	2.22089	-0.00408412	0.156763	g	A	0
86	CT39gA2	CT39	2.38637	-0.105876	0.105614	g	A	0
87	CT39gA3	CT39	2.57931	-0.0905291	0.074002	g	A	0
88	CT39gA4	CT39	2.58535	-0.0533684	0.0666059	g	A	0
89	CT39gB1	CT39	3.02133	-0.0418144	0.0450616	g	B	1.5
90	CT39gB2	CT39	2.86984	0.101656	0.0832345	g	B	1.5
91	CT39gB3	CT39	3.01214	-0.0562097	0.0658911	g	B	1.5
92	CT39gB4	CT39	2.91758	0.0317834	0.0807847	g	B	1.5
93	CT39gC1	CT39	2.69643	0.0313131	0.0784014	g	C	3
94	CT39gC2	CT39	2.72911	0.0363802	0.0920813	g	C	3
95	CT39gC3	CT39	2.71624	-0.0464924	0.125122	g	C	3
96	CT39gC4	CT39	2.79793	-0.0645144	0.127262	g	C	3
97	CT39gD1	CT39	2.51531	-0.0799724	0.0740818	g	D	6
98	CT39gD2	CT39	2.51599	0.0230375	0.117287	g	D	6
99	CT39gD3	CT39	2.62166	-0.102076	0.0495004	g	D	6
100	CT39gD4	CT39	2.5044	0.0297693	0.0779976	g	D	6
101	CT39gE1	CT39	2.45038	0.0423858	0.0847029	g	E	12
102	CT39gE2	CT39	2.51267	0.0379996	0.133193	g	E	12
103	CT39gE3	CT39	2.53094	0.0588014	0.136308	g	E	12
104	CT39gE4	CT39	2.37759	0.0615613	0.111105	g	E	12
105	CT39gF1	CT39	2.62692	0.054769	0.0857756	g	F	25
106	CT39gF2	CT39	2.43372	0.221776	0.0829809	g	F	25
107	CT39gF3	CT39	2.60322	0.102808	0.0908234	g	F	25
108	CT39gF4	CT39	2.60506	-0.0502986	0.102294	g	F	25
109	CT39gG1	CT39	2.75744	0.164084	0.0854082	g	G	50
110	CT39gG2	CT39	2.56156	0.252147	0.0606379	g	G	50
111	CT39gG3	CT39	2.66875	0.165197	0.0738548	g	G	50
112	CT39gG4	CT39	2.6107	0.145402	0.101911	g	G	50
113	CT39wA1	CT39	2.45081	-0.0870709	0.0340874	w	A	0
114	CT39wA2	CT39	2.54831	-0.0653334	0.0769947	w	A	0
115	CT39wA3	CT39	2.14857	0.0333312	0.0621953	w	A	0
116	CT39wA4	CT39	2.26746	-0.135583	0.107073	w	A	0
117	CT39wB1	CT39	2.83321	-0.164116	0.0481106	w	B	1.5
118	CT39wB2	CT39	2.65518	-0.07346	0.116808	w	B	1.5
119	CT39wB3	CT39	2.92918	-0.152595	0.0807153	w	B	1.5
120	CT39wB4	CT39	2.60101	0.07123	0.0784358	w	B	1.5
121	CT39wC1	CT39	2.64639	-0.0319559	0.108498	w	C	3
122	CT39wC2	CT39	2.47552	0.0804448	0.136658	w	C	3
123	CT39wC3	CT39	2.59441	0.107603	0.108598	w	C	3
124	CT39wC4	CT39	2.68186	-0.00577627	0.0718656	w	C	3
125	CT39wD1	CT39	2.5795	-0.112251	0.0831227	w	D	6
126	CT39wD2	CT39	2.74583	-0.0288387	0.0591236	w	D	6
127	CT39wD3	CT39	2.60748	0.0690433	0.0318544	w	D	6
128	CT39wD4	CT39	2.65437	0.0317283	0.0358891	w	D	6
129	CT39wE1	CT39	2.55867	-0.131278	0.125117	w	E	12
130	CT39wE2	CT39	2.41569	-0.0188124	0.0474439	w	E	12
131	CT39wE3	CT39	2.42782	-0.010193	0.115136	w	E	12
132	CT39wE4	CT39	2.48258	0.00662618	0.0381411	w	E	12
133	CT39wF1	CT39	2.30259	0.100034	0.0428353	w	F	25
134	CT39wF2	CT39	2.64244	-0.0309435	0.0829606	w	F	25
135	CT39wF3	CT39	2.92918	-0.148024	0.0793939	w	F	25
136	CT39wF4	CT39	2.53028	0.0357584	0.100337	w	F	25
137	CT39wG1	CT39	2.66035	-0.11473	0.044645	w	G	50
138	CT39wG2	CT39	2.25386	0.115051	0.0642241	w	G	50
139	CT39wG3	CT39	2.29923	0.0870709	0.129616	w	G	50
140	CT39wG4	CT39	2.54024	-0.152208	0.0985139	w	G	50
141	Dd1gA1	Dd1	3.446	-0.0725477	0.0735223	g	A	0
142	Dd1gA2	Dd1	2.90629	0.0246738	0.074934	g	A	0
143	Dd1gA3	Dd1	3.40421	-0.0514593	0.0494847	g	A	0
144	Dd1gA4	Dd1	3.36509	-0.0719326	0.0468667	g	A	0
145	Dd1gB1	Dd1	3.64117	-0.154001	0.0430264	g	B	1.5
146	Dd1gB2	Dd1	3.58718	-0.0458612	0.0672058	g	B	1.5
147	Dd1gB3	Dd1	3.51543	-0.103676	0.0874977	g	B	1.5
148	Dd1gB4	Dd1	3.40552	0.0126709	0.0530286	g	B	1.5
149	Dd1gC1	Dd1	3.51639	-0.0712677	0.0580042	g	C	3
150	Dd1gC2	Dd1	3.31466	0.0301568	0.0698652	g	C	3
151	Dd1gC3	Dd1	3.41203	-0.0344104	0.0783762	g	C	3
152	Dd1gC4	Dd1	3.37169	-0.00146399	0.0435095	g	C	3
153	Dd1gD1	Dd1	3.43388	0.0102956	0.0427828	g	D	6
154	Dd1gD2	Dd1	3.18982	-0.0352207	0.0677216	g	D	6
155	Dd1gD3	Dd1	3.38423	-0.0814917	0.0452284	g	D	6
156	Dd1gD4	Dd1	3.32347	0.0418253	0.0717228	g	D	6
157	Dd1gE1	Dd1	3.524	0.131235	0.0564304	g	E	12
158	Dd1gE2	Dd1	3.6027	0.122347	0.0708521	g	E	12
159	Dd1gE3	Dd1	3.52459	0.194055	0.03033	g	E	12
160	Dd1gE4	Dd1	3.40022	0.17136	0.0610547	g	E	12
161	Dd1gF1	Dd1	3.74295	0.136023	0.0585627	g	F	25
162	Dd1gF2	Dd1	3.77277	0.137269	0.0470232	g	F	25
163	Dd1gF3	Dd1	3.73478	0.164338	0.0327435	g	F	25
164	Dd1gF4	Dd1	3.99719	0.150555	0.05705	g	F	25
165	Dd1gG1	Dd1	3.98004	0.139754	0.052017	g	G	50
166	Dd1gG2	Dd1	3.89995	0.15826	0.0556528	g	G	50
167	Dd1gG3	Dd1	3.82399	0.180705	0.0495495	g	G	50
168	Dd1gG4	Dd1	3.81681	0.246667	0.0295371	g	G	50
169	Dd1wA1	Dd1	3.01575	-0.17004	0.0945748	w	A	0
170	Dd1wA2	Dd1	2.88462	-0.220852	0.0631025	w	A	0
171	Dd1wA3	Dd1	2.73895	-0.115048	0.083695	w	A	0
172	Dd1wA4	Dd1	3.04712	-0.146702	0.0412718	w	A	0
173	Dd1wB1	Dd1	2.91709	-0.00412347	0.100544	w	B	1.5
174	Dd1wB2	Dd1	2.84219	-0.00366792	0.0568486	w	B	1.5
175	Dd1wB3	Dd1	3.08724	-0.0642319	0.056518	w	B	1.5
176	Dd1wB4	Dd1	2.51619	-0.0211867	0.123429	w	B	1.5
177	Dd1wC1	Dd1	2.75386	-0.0897995	0.122981	w	C	3
178	Dd1wC2	Dd1	2.83453	-0.020426	0.0811776	w	C	3
179	Dd1wC3	Dd1	2.5592	-0.182514	0.196509	w	C	3
180	Dd1wC4	Dd1	2.72673	0.0811096	0.0521746	w	C	3
181	Dd1wD1	Dd1	2.63801	-0.0958619	0.0727213	w	D	6
182	Dd1wD2	Dd1	2.74675	-0.0022339	0.0402916	w	D	6
183	Dd1wD3	Dd1	2.7625	-0.108435	0.0870456	w	D	6
184	Dd1wD4	Dd1	2.82005	-0.159414	0.135145	w	D	6
185	Dd1wE1	Dd1	2.7509	0.00357072	0.161	w	E	12
186	Dd1wE2	Dd1	2.71702	0.00969513	0.106538	w	E	12
187	Dd1wE3	Dd1	2.71653	-0.0819757	0.142609	w	E	12
188	Dd1wE4	Dd1	2.96265	-0.0684094	0.107925	w	E	12
189	Dd1wF1	Dd1	2.94994	-0.287747	0.118698	w	F	25
190	Dd1wF2	Dd1	2.57391	-0.0164724	0.0900106	w	F	25
191	Dd1wF3	Dd1	2.96591	-0.0777319	0.0899186	w	F	25
192	Dd1wF4	Dd1	2.68311	-0.0210971	0.091148	w	F	25
193	Dd1wG1	Dd1	2.80716	-0.197353	0.12823	w	G	50
194	Dd1wG2	Dd1	2.71063	-0.0648744	0.0712919	w	G	50
195	Dd1wG3	Dd1	2.76765	-0.0850779	0.0746932	w	G	50
196	Dd1wG4	Dd1	3.19143	-0.0464009	0.0664256	w	G	50
197	HK1gA1	HK1	4.06736	-0.0487867	0.0281777	g	A	0
198	HK1gA2	HK1	3.78386	0.0354159	0.0602426	g	A	0
199	HK1gA3	HK1	3.76461	-0.0185729	0.0530068	g	A	0
200	HK1gA4	HK1	3.81914	-0.106477	0.036901	g	A	0
201	HK1gB1	HK1	4.00097	-0.0270408	0.0850876	g	B	1.5
202	HK1gB2	HK1	3.65252	0.0164685	0.0412527	g	B	1.5
203	HK1gB3	HK1	3.58625	0.0262721	0.0610164	g	B	1.5
204	HK1gB4	HK1	3.89263	0.0350465	0.0639931	g	B	1.5
205	HK1gC1	HK1	3.76868	0.0271579	0.0305731	g	C	3
206	HK1gC2	HK1	3.64536	0.0645509	0.051463	g	C	3
207	HK1gC3	HK1	3.94687	0.0530966	0.071965	g	C	3
208	HK1gC4	HK1	3.8173	0.0730331	0.0301014	g	C	3
209	HK1gD1	HK1	3.75299	0.069381	0.0266254	g	D	6
210	HK1gD2	HK1	3.80652	0.042722	0.0986359	g	D	6
211	HK1gD3	HK1	3.79275	0.0575512	0.0394621	g	D	6
212	HK1gD4	HK1	3.99371	-0.0393025	0.0309936	g	D	6
213	HK1gE1	HK1	3.80285	0.0597635	0.0483379	g	E	12
214	HK1gE2	HK1	3.83821	0.15115	0.0239568	g	E	12
215	HK1gE3	HK1	3.963	0.113979	0.046211	g	E	12
216	HK1gE4	HK1	4.02525	0.0757435	0.0211188	g	E	12
217	HK1gF1	HK1	4.03083	0.168889	0.0332936	g	F	25
218	HK1gF2	HK1	3.88678	0.185064	0.0245023	g	F	25
219	HK1gF3	HK1	4.12093	0.0864902	0.0410078	g	F	25
220	HK1gF4	HK1	4.03832	0.180344	0.0286463	g	F	25
221	HK1gG1	HK1	3.91507	0.171406	0.0403526	g	G	50
222	HK1gG2	HK1	4.07213	0.159375	0.0369309	g	G	50
223	HK1gG3	HK1	4.13108	0.106363	0.0577344	g	G	50
224	HK1gG4	HK1	4.16565	0.11641	0.0589553	g	G	50

## Sheet: Chlorella_growth
index	tube	events	chlorella_count	chlorella	plate	row	column	microcosm	strain	week	time.p	time.h	time.d
1	01-Tube-A1	6294	5901	118020	1	A	1	s186a	s186	1	1	0	0
2	01-Tube-A2	3923	3698	73960	1	A	2	s186b	s186	1	1	0	0
3	01-Tube-A3	5729	5374	107480	1	A	3	s186c	s186	1	1	0	0
4	01-Tube-B1	24015	23646	472920	1	B	1	HA1a	HA1	1	1	0	0
5	01-Tube-B2	7671	7403	148060	1	B	2	HA1b	HA1	1	1	0	0
6	01-Tube-B3	2982	2720	54400	1	B	3	HA1c	HA1	1	1	0	0
7	01-Tube-C1	2321	1993	39860	1	C	1	CT39a	CT39	1	1	0	0
8	01-Tube-C2	1884	1711	34220	1	C	2	CT39b	CT39	1	1	0	0
9	01-Tube-C3	1914	1652	33040	1	C	3	CT39c	CT39	1	1	0	0
10	01-Tube-D1	1198	1051	21020	1	D	1	Dd1a	Dd1	1	1	0	0
11	01-Tube-D2	2061	1830	36600	1	D	2	Dd1b	Dd1	1	1	0	0
12	01-Tube-D3	1201	1009	20180	1	D	3	Dd1c	Dd1	1	1	0	0
13	01-Tube-F1	7851	7605	152100	1	F	1	HK1a	HK1	1	1	0	0
14	01-Tube-F2	6021	5742	114840	1	F	2	HK1b	HK1	1	1	0	0
15	01-Tube-F3	6615	6411	128220	1	F	3	HK1c	HK1	1	1	0	0
16	01-Tube-A4	5705	5123	102460	1	A	4	s186a	s186	1	2	22	0.916667
17	01-Tube-A5	3649	3346	66920	1	A	5	s186b	s186	1	2	22	0.916667
18	01-Tube-A6	5674	5085	101700	1	A	6	s186c	s186	1	2	22	0.916667
19	01-Tube-B4	29725	28953	579060	1	B	4	HA1a	HA1	1	2	22	0.916667
20	01-Tube-B5	8606	7738	154760	1	B	5	HA1b	HA1	1	2	22	0.916667
21	01-Tube-B6	3524	2876	57520	1	B	6	HA1c	HA1	1	2	22	0.916667
22	01-Tube-C4	3266	2374	47480	1	C	4	CT39a	CT39	1	2	22	0.916667
23	01-Tube-C5	2373	1842	36840	1	C	5	CT39b	CT39	1	2	22	0.916667
24	01-Tube-C6	2576	1799	35980	1	C	6	CT39c	CT39	1	2	22	0.916667
25	01-Tube-D4	941	566	11320	1	D	4	Dd1a	Dd1	1	2	22	0.916667
26	01-Tube-D5	1327	696	13920	1	D	5	Dd1b	Dd1	1	2	22	0.916667
27	01-Tube-D6	1373	748	14960	1	D	6	Dd1c	Dd1	1	2	22	0.916667
28	01-Tube-F4	10680	9660	193200	1	F	4	HK1a	HK1	1	2	22	0.916667
29	01-Tube-F5	7720	6979	139580	1	F	5	HK1b	HK1	1	2	22	0.916667
30	01-Tube-F6	7956	6939	138780	1	F	6	HK1c	HK1	1	2	22	0.916667
31	01-Tube-A7	5540	3897	77940	1	A	7	s186a	s186	1	3	46	1.91667
32	01-Tube-A8	6433	4957	99140	1	A	8	s186b	s186	1	3	46	1.91667
33	01-Tube-A9	11745	9523	190460	1	A	9	s186c	s186	1	3	46	1.91667
34	01-Tube-B7	44793	41744	834880	1	B	7	HA1a	HA1	1	3	46	1.91667
35	01-Tube-B8	14324	12709	254180	1	B	8	HA1b	HA1	1	3	46	1.91667
36	01-Tube-B9	6831	5681	113620	1	B	9	HA1c	HA1	1	3	46	1.91667
37	01-Tube-C7	7620	6685	133700	1	C	7	CT39a	CT39	1	3	46	1.91667
38	01-Tube-C8	5913	5106	102120	1	C	8	CT39b	CT39	1	3	46	1.91667
39	01-Tube-C9	5684	4735	94700	1	C	9	CT39c	CT39	1	3	46	1.91667
40	01-Tube-D7	772	33	660	1	D	7	Dd1a	Dd1	1	3	46	1.91667
41	01-Tube-D8	607	24	480	1	D	8	Dd1b	Dd1	1	3	46	1.91667
42	01-Tube-D9	676	40	800	1	D	9	Dd1c	Dd1	1	3	46	1.91667
43	01-Tube-F7	16745	15362	307240	1	E	9	HK1c	HK1	1	3	46	1.91667
44	01-Tube-F8	12621	11450	229000	1	F	7	HK1a	HK1	1	3	46	1.91667
45	01-Tube-F9	14566	13267	265340	1	F	8	HK1b	HK1	1	3	46	1.91667
46	01-Tube-A10	16453	14042	280840	1	A	10	s186a	s186	1	4	68.5	2.85417
47	01-Tube-A11	10733	9374	187480	1	A	11	s186b	s186	1	4	68.5	2.85417
48	01-Tube-A12	19125	16852	337040	1	A	12	s186c	s186	1	4	68.5	2.85417
49	01-Tube-B10	56830	53312	1066240	1	B	10	HA1a	HA1	1	4	68.5	2.85417
50	01-Tube-B11	16608	15151	303020	1	B	11	HA1b	HA1	1	4	68.5	2.85417
51	01-Tube-B12	8246	7490	149800	1	B	12	HA1c	HA1	1	4	68.5	2.85417
52	01-Tube-C10	9718	9055	181100	1	C	10	CT39a	CT39	1	4	68.5	2.85417
53	01-Tube-C11	8161	7545	150900	1	C	11	CT39b	CT39	1	4	68.5	2.85417
54	01-Tube-C12	7831	7112	142240	1	C	12	CT39c	CT39	1	4	68.5	2.85417
55	01-Tube-D10	636	10	200	1	D	10	Dd1a	Dd1	1	4	68.5	2.85417
56	01-Tube-D11	604	12	240	1	D	11	Dd1b	Dd1	1	4	68.5	2.85417
57	01-Tube-D12	510	10	200	1	D	12	Dd1c	Dd1	1	4	68.5	2.85417
58	01-Tube-F10	20099	18736	374720	1	F	10	HK1a	HK1	1	4	68.5	2.85417
59	01-Tube-F11	14785	13714	274280	1	F	11	HK1b	HK1	1	4	68.5	2.85417
60	01-Tube-F12	17141	15705	314100	1	F	12	HK1c	HK1	1	4	68.5	2.85417
61	02-Tube-A1	33417	31542	630840	2	A	1	s186a	s186	1	5	94	3.91667
62	02-Tube-A2	29798	28520	570400	2	A	2	s186b	s186	1	5	94	3.91667
63	02-Tube-A3	35553	33112	662240	2	A	3	s186c	s186	1	5	94	3.91667
64	02-Tube-B1	56417	53164	1063280	2	B	1	HA1a	HA1	1	5	94	3.91667
65	02-Tube-B2	17125	15802	316040	2	B	2	HA1b	HA1	1	5	94	3.91667
66	02-Tube-B3	8512	7813	156260	2	B	3	HA1c	HA1	1	5	94	3.91667
67	02-Tube-C1	10197	9532	190640	2	C	1	CT39a	CT39	1	5	94	3.91667
68	02-Tube-C2	8346	7822	156440	2	C	2	CT39b	CT39	1	5	94	3.91667
69	02-Tube-C3	7449	6880	137600	2	C	3	CT39c	CT39	1	5	94	3.91667
70	02-Tube-D1	371	7	140	2	D	1	Dd1a	Dd1	1	5	94	3.91667
71	02-Tube-D2	480	14	280	2	D	2	Dd1b	Dd1	1	5	94	3.91667
72	02-Tube-D3	367	7	140	2	D	3	Dd1c	Dd1	1	5	94	3.91667
73	02-Tube-F1	21265	20028	400560	2	F	1	HK1a	HK1	1	5	94	3.91667
74	02-Tube-F2	22976	21585	431700	2	F	2	HK1b	HK1	1	5	94	3.91667
75	02-Tube-F3	20024	18613	372260	2	F	3	HK1c	HK1	1	5	94	3.91667
76	02-Tube-A4	51541	50086	1001720	2	A	4	s186a	s186	1	6	118	4.91667
77	02-Tube-A5	35798	34757	695140	2	A	5	s186b	s186	1	6	118	4.91667
78	02-Tube-A6	43998	41880	837600	2	A	6	s186c	s186	1	6	118	4.91667
79	02-Tube-B4	67336	63534	1270680	2	B	4	HA1a	HA1	1	6	118	4.91667
80	02-Tube-B5	20388	18973	379460	2	B	5	HA1b	HA1	1	6	118	4.91667
81	02-Tube-B6	9500	8863	177260	2	B	6	HA1c	HA1	1	6	118	4.91667
82	02-Tube-C4	9277	8732	174640	2	C	4	CT39a	CT39	1	6	118	4.91667
83	02-Tube-C5	8205	7713	154260	2	C	5	CT39b	CT39	1	6	118	4.91667
84	02-Tube-C6	7623	7074	141480	2	C	6	CT39c	CT39	1	6	118	4.91667
85	02-Tube-D4	252	4	80	2	D	4	Dd1a	Dd1	1	6	118	4.91667
86	02-Tube-D5	336	11	220	2	D	5	Dd1b	Dd1	1	6	118	4.91667
87	02-Tube-D6	210	6	120	2	D	6	Dd1c	Dd1	1	6	118	4.91667
88	02-Tube-F4	23416	22128	442560	2	F	4	HK1a	HK1	1	6	118	4.91667
89	02-Tube-F5	15246	14420	288400	2	F	5	HK1b	HK1	1	6	118	4.91667
90	02-Tube-F6	20081	18859	377180	2	F	6	HK1c	HK1	1	6	118	4.91667
91	02-Tube-A7	61198	59518	1190360	2	A	7	s186a	s186	1	7	142	5.91667
92	02-Tube-A8	39223	38339	766780	2	A	8	s186b	s186	1	7	142	5.91667
93	02-Tube-A9	47708	45434	908680	2	A	9	s186c	s186	1	7	142	5.91667
94	02-Tube-B7	69696	66198	1323960	2	B	7	HA1a	HA1	1	7	142	5.91667
95	02-Tube-B8	23571	22265	445300	2	B	8	HA1b	HA1	1	7	142	5.91667
96	02-Tube-B9	9199	8508	170160	2	B	9	HA1c	HA1	1	7	142	5.91667
97	02-Tube-C7	10718	9991	199820	2	C	7	CT39a	CT39	1	7	142	5.91667
98	02-Tube-C8	8314	7807	156140	2	C	8	CT39b	CT39	1	7	142	5.91667
99	02-Tube-C9	9205	8461	169220	2	C	9	CT39c	CT39	1	7	142	5.91667
100	02-Tube-D7	154	12	240	2	D	7	Dd1a	Dd1	1	7	142	5.91667
101	02-Tube-D8	388	11	220	2	D	8	Dd1b	Dd1	1	7	142	5.91667
102	02-Tube-D9	238	5	100	2	D	9	Dd1c	Dd1	1	7	142	5.91667
103	02-Tube-F7	27644	26120	522400	2	F	7	HK1a	HK1	1	7	142	5.91667
104	02-Tube-F8	18177	17143	342860	2	F	8	HK1b	HK1	1	7	142	5.91667
105	02-Tube-F9	22161	20724	414480	2	F	9	HK1c	HK1	1	7	142	5.91667

## Sheet: Symbiont_load
index	strain	light.t	light.n	microcosm	host.FL.mn	host.FL.sd	host.FL.n
1	CT39	A	0	CT39A1	0.0893432	0.00788185	3
2	CT39	A	0	CT39A2	0.106483	0.0084929	3
3	CT39	A	0	CT39A3	0.114968	0.0100814	3
4	CT39	A	0	CT39A4	0.128976	0.0143501	3
5	CT39	B	1.5	CT39B1	0.50385	0.0610349	3
6	CT39	B	1.5	CT39B2	0.524061	0.0987291	3
7	CT39	B	1.5	CT39B3	0.595434	0.055405	3
8	CT39	B	1.5	CT39B4	0.593148	0.020755	3
9	CT39	C	3	CT39C1	0.437349	0.0586277	3
10	CT39	C	3	CT39C2	0.539437	0.0724133	3
11	CT39	C	3	CT39C3	0.521817	0.116457	3
12	CT39	C	3	CT39C4	0.564263	0.0774043	3
13	CT39	D	6	CT39D1	0.553028	0.0215279	3
14	CT39	D	6	CT39D2	0.593362	0.0575629	3
15	CT39	D	6	CT39D3	0.645905	0.0423113	3
16	CT39	D	6	CT39D4	0.620526	0.011451	2
17	CT39	E	12	CT39E1	0.617265	0.00721862	3
18	CT39	E	12	CT39E2	0.691142	0.0620833	3
19	CT39	E	12	CT39E3	0.7175	0.0161553	3
20	CT39	E	12	CT39E4	0.762293	0.0269354	3
21	CT39	F	25	CT39F1	0.431496	0.0324622	3
22	CT39	F	25	CT39F2	0.51302	0.0250981	3
23	CT39	F	25	CT39F3	0.57935	0.0123473	3
24	CT39	F	25	CT39F4	0.538536	0.0371758	3
25	CT39	G	50	CT39G1	0.334888	0.0358423	3
26	CT39	G	50	CT39G2	0.412339	0.0148755	3
27	CT39	G	50	CT39G3	0.443726	0.0143707	3
28	CT39	G	50	CT39G4	0.41508	0.0555572	3
29	Dd1	A	0	Dd1A1	0.293346	0.143112	3
30	Dd1	A	0	Dd1A2	0.225465	0.0354002	3
31	Dd1	A	0	Dd1A3	0.242505	0.0924144	3
32	Dd1	A	0	Dd1A4	0.27199	0.126827	3
33	Dd1	B	1.5	Dd1B1	0.493999	0.01769	3
34	Dd1	B	1.5	Dd1B2	0.515776	0.0385645	3
35	Dd1	B	1.5	Dd1B3	0.569839	0.0145722	3
36	Dd1	B	1.5	Dd1B4	0.546901	0.064237	3
37	Dd1	C	3	Dd1C1	0.403604	0.0601396	3
38	Dd1	C	3	Dd1C2	0.493329	0.00875563	3
39	Dd1	C	3	Dd1C3	0.534495	0.0107324	3
40	Dd1	C	3	Dd1C4	0.542101	0.0192779	3
41	Dd1	D	6	Dd1D1	0.539478	0.0613756	3
42	Dd1	D	6	Dd1D2	0.507425	0.0435476	3
43	Dd1	D	6	Dd1D3	0.553439	0.0713834	3
44	Dd1	D	6	Dd1D4	0.577584	0.0415093	3
45	Dd1	E	12	Dd1E1	0.369663	0.0245845	3
46	Dd1	E	12	Dd1E2	0.424746	0.0220582	3
47	Dd1	E	12	Dd1E3	0.467389	0.0390582	3
48	Dd1	E	12	Dd1E4	0.524793	0.050163	3
49	Dd1	F	25	Dd1F1	0.246441	0.0138796	3
50	Dd1	F	25	Dd1F2	0.266191	0.0246405	3
51	Dd1	F	25	Dd1F3	0.262905	0.0226569	3
52	Dd1	F	25	Dd1F4	0.309026	0.0158599	3
53	Dd1	G	50	Dd1G1	0.189603	0.00827269	3
54	Dd1	G	50	Dd1G2	0.217684	0.00854304	3
55	Dd1	G	50	Dd1G3	0.205226	0.0137266	3
56	Dd1	G	50	Dd1G4	0.220251	0.0190235	3
57	HA1	A	0	HA1A1	0.175715	0.0300418	3
58	HA1	A	0	HA1A2	0.180949	0.021027	3
59	HA1	A	0	HA1A3	0.217966	0.0366721	3
60	HA1	A	0	HA1A4	0.211368	0.00822459	3
61	HA1	B	1.5	HA1B1	0.482196	0.107711	3
62	HA1	B	1.5	HA1B2	0.551057	0.120569	3
63	HA1	B	1.5	HA1B3	0.558645	0.0830512	3
64	HA1	B	1.5	HA1B4	0.701773	0.00200438	3
65	HA1	C	3	HA1C1	0.540799	0.0293336	3
66	HA1	C	3	HA1C2	0.548946	0.0688258	3
67	HA1	C	3	HA1C3	0.5314	0.0466384	3
68	HA1	C	3	HA1C4	0.6271	0.0295722	3
69	HA1	D	6	HA1D1	0.519338	0.0534758	3
70	HA1	D	6	HA1D2	0.524783	0.111766	3
71	HA1	D	6	HA1D3	0.605947	0.0806683	3
72	HA1	D	6	HA1D4	0.636474	0.0237074	3
73	HA1	E	12	HA1E1	0.360447	0.0176543	3
74	HA1	E	12	HA1E2	0.440373	0.029922	3
75	HA1	E	12	HA1E3	0.375465	0.00594431	3
76	HA1	E	12	HA1E4	0.541545	0.00795637	3
77	HA1	F	25	HA1F1	0.226395	0.0264277	3
78	HA1	F	25	HA1F2	0.276648	0.0123987	3
79	HA1	F	25	HA1F3	0.311476	0.012722	3
80	HA1	F	25	HA1F4	0.320617	0.0203921	3
81	HA1	G	50	HA1G1	0.175031	0.0189864	3
82	HA1	G	50	HA1G2	0.198262	0.00962714	3
83	HA1	G	50	HA1G3	0.213215	0.00541941	3
84	HA1	G	50	HA1G4	0.240131	0.0173019	3
85	HK1	A	0	HK1A1	0.130465	0.020594	3
86	HK1	A	0	HK1A2	0.0908171	0.0142884	3
87	HK1	A	0	HK1A3	0.0972689	0.0319999	2
88	HK1	A	0	HK1A4	0.149612	0.00725342	3
89	HK1	B	1.5	HK1B1	0.436355	0.0662019	3
90	HK1	B	1.5	HK1B2	0.526468	0.0804681	3
91	HK1	B	1.5	HK1B3	0.535669	0.0434055	3
92	HK1	B	1.5	HK1B4	0.493508	0.0338761	3
93	HK1	C	3	HK1C1	0.46313	0.0367985	3
94	HK1	C	3	HK1C2	0.523117	0.0754983	3
95	HK1	C	3	HK1C3	0.465065	0.0404839	3
96	HK1	C	3	HK1C4	0.44274	0.0542964	3
97	HK1	D	6	HK1D1	0.432856	0.0457111	3
98	HK1	D	6	HK1D2	0.551766	0.0448709	3
99	HK1	D	6	HK1D3	0.511758	0.037459	3
100	HK1	D	6	HK1D4	0.44738	0.0373385	3
101	HK1	E	12	HK1E1	0.485674	0.0629315	3
102	HK1	E	12	HK1E2	0.454825	0.049773	3
103	HK1	E	12	HK1E3	0.43932	0.0100172	3
104	HK1	E	12	HK1E4	0.469128	0.0492128	3
105	HK1	F	25	HK1F1	0.273878	0.0260684	3
106	HK1	F	25	HK1F2	0.247479	0.0117882	3
107	HK1	F	25	HK1F3	0.330982	0.00783699	3
108	HK1	F	25	HK1F4	0.367288	0.0391787	3
109	HK1	G	50	HK1G1	0.217901	0.0160201	3
110	HK1	G	50	HK1G2	0.241904	0.00711535	3
111	HK1	G	50	HK1G3	0.24014	0.00590881	3
112	HK1	G	50	HK1G4	0.243828	0.0465138	3
113	s186	A	0	s186A1	0.347876	0.0809255	3
114	s186	A	0	s186A2	0.45169	0.00648666	3
115	s186	A	0	s186A3	0.452057	0.0297229	3
116	s186	A	0	s186A4	0.454284	0.0211232	3
117	s186	B	1.5	s186B1	0.84814	0.0739157	3
118	s186	B	1.5	s186B2	0.816941	0.028069	3
119	s186	B	1.5	s186B3	0.79997	0.0346612	3
120	s186	B	1.5	s186B4	0.871251	0.0578664	3
121	s186	C	3	s186C1	0.811847	0.0893458	3
122	s186	C	3	s186C2	0.806479	0.0287828	3
123	s186	C	3	s186C3	0.762036	0.0692037	3
124	s186	C	3	s186C4	0.851673	0.0354107	3
125	s186	D	6	s186D1	0.800249	0.0930087	3
126	s186	D	6	s186D2	0.899222	0.0401399	3
127	s186	D	6	s186D3	0.807089	0.038472	3
128	s186	D	6	s186D4	0.81771	0.0538667	3
129	s186	E	12	s186E1	0.814871	0.0548342	3
130	s186	E	12	s186E2	0.788648	0.00801553	3
131	s186	E	12	s186E3	0.755062	0.0458871	3
132	s186	E	12	s186E4	0.828598	0.0230553	3
133	s186	F	25	s186F1	0.605914	0.0637301	3
134	s186	F	25	s186F2	0.571121	0.0155254	3
135	s186	F	25	s186F3	0.569537	0.0136084	3
136	s186	F	25	s186F4	0.604076	0.0225525	3
137	s186	G	50	s186G1	0.437259	0.0397534	3
138	s186	G	50	s186G2	0.402859	0.0085703	3
139	s186	G	50	s186G3	0.422006	0.00984642	3
140	s186	G	50	s186G4	0.445876	0.00788904	3
